# Supplementary material for: Handling incomplete correlated continuous and binary outcomes in meta‐analysis of individual participant data
Source: Stat Med. 2016 Apr 18;35(21):3676–89. doi: 10.1002/sim.6969 (PMC4982066; doi:10.1002/sim.6969)
Supplement: Supplementary file 1 — Supporting Info Item [file SIM-35-3676-s001.zip]

Archive with 5 entries (5 files):
- Gomes Fig 1 Appendix.eps
- Gomes Fig 2 Appendix.eps
- Gomes Fig 3 Appendix.eps
- WebAppendix_revised.pdf
- WebAppendix_revised.tex
