# Supplementary material for: Handling incomplete correlated continuous and binary outcomes in meta‐analysis of individual participant data
Source: Stat Med. 2016 Apr 18;35(21):3676–89. doi: 10.1002/sim.6969 (PMC4982066; doi:10.1002/sim.6969)
Supplement: Supplementary file 1 — Supporting Info Item [file SIM-35-3676-s001.zip › WebAppendix_revised.tex]

\documentclass[a4paper, 11pt]{article}

%\usepackage{moreverb}
\usepackage[para]{threeparttable}
\usepackage{graphicx,amssymb,amstext,amsmath}
\usepackage{epstopdf}
\usepackage{rotating}
\usepackage[T1]{fontenc}
\usepackage{times}
\usepackage{setspace}
\usepackage{eucal}
\usepackage{longtable}
\usepackage{lipsum}
\usepackage{pifont}
\usepackage{verbatim}
\pagenumbering{gobble}
\usepackage{caption}
\usepackage{amssymb}
\usepackage{color}
\usepackage{lscape}
\usepackage{fullpage}
\usepackage{comment}
%\usepackage[section]{placeins}
\usepackage{float} % use this package if you have sections only with figures and Tables, it helps with the floating/location of the objects

\def\s{\sigma^2}
\def\cij{_{1,ij}}
\def\qij{_{2,ij}}
\def\ijk{_{ijk}}
\def\ellijk{_{\ell,ijk}}
\def\cijk{_{1,ijk}}
\def\qijk{_{2,ijk}}
\newcommand{\boldbeta}{\mbox{\boldmath $\beta$}}
\newcommand{\boldalpha}{\mbox{\boldmath $\alpha$}}
\newcommand\eg{\textsl{e.g.}\ }
\newcommand{\mycomment}[1]{{\em [[#1]]}}

\pagenumbering{arabic}

\title{Supplementary material to}
\date{}

\begin{document}	
\maketitle
\vspace{-2cm}
\begin{center}
	\Large
	\textbf{Handling incomplete correlated continuous and binary outcomes in meta-analysis of individual participant data} \\
	by
	Manuel Gomes, Laura Hatfield and Sharon-Lise Normand
\end{center} 

\vspace{1cm}
\section*{Web Appendix A: MCMC Steps - Latent Normal Approach}
	
	We use superscripts to denote iterations, $r=1,2,...$, of the MCMC algorithm. To initiate the MCMC sampler, we replace the missing values by a random sample from the observed values, and choose initial values for $\boldsymbol{\beta}$, $\boldsymbol{\Omega}_e$ and $\boldsymbol{\Omega}_u$. Then at each iteration  \\
	
	\textbf{Step 1}. For $i=1,...,n$ 
	
	\hspace{10mm} a) Draw  $Z^r_{ij} \sim N(\mu^{r-1}_{\qij}, 1)$. If $Z^r_{ij}>0$ set $Y^r_{\qij}=1$, otherwise set $Y^r_{\qij}=0$. 
	
	\hspace{10mm} b) Draw $Y^r_{\cij}$ from the conditional Normal given $Z^r_{ij}$, 
	
	\hspace{10mm} $\mbox{N}\left\lbrace \mu^{r-1}_{1,ij} + \left(Z^r_{ij}-\mu^{r-1}_{\qij}\right)\rho^{r-1}\sigma^{r-1}_1, 
	\left(1-(\rho^{r-1})^2\right) (\sigma^{r-1}_1)^2 \right \rbrace$ \\
	
	\hspace{10mm} where $\mu_{k,ij}=\beta_{k,0}+\beta_{k,1}t_{ij}+\beta_{k,2}X_{ij}+u_{k,j}$, \hspace{10mm} $k=1,2$ \\
	
	\textbf{Step 2}. Draw fixed coefficients $\boldsymbol{\beta}^r$ from the multivariate Normal distribution,
	\begin{eqnarray}\label{betas}
	\nonumber \mbox{MVN} \left[ \left[\sum_{ij} \boldsymbol{\Lambda}^T \boldsymbol{\Omega}^{-1}_{e} \boldsymbol{\Lambda} \right]^{-1} \sum_{ij} \boldsymbol{\Lambda}^T \boldsymbol{\Omega}^{-1}_{e} (\boldsymbol{Y}_{ij}-\boldsymbol{u}_{j})^T, \left[\sum_{ij} \boldsymbol{\Lambda}^T \boldsymbol{\Omega}^{-1}_{e} \boldsymbol{\Lambda} \right]^{-1}  \right]
	\end{eqnarray}
	\hspace{10mm} where $\boldsymbol{\Lambda}=\boldsymbol{I}_{2\times 2} \otimes \boldsymbol{X}_{ij}$,  $\boldsymbol{Y}_{ij}=(Y_{1,ij}, Z_{ij})$, $\boldsymbol{X}_{ij}=(X_{1,ij}, X_{2,ij})$ and $\boldsymbol{u}_{j}=(u_{1,ij}, u_{2,ij})$ \\
	
	\textbf{Step 3}. Draw random coefficients $\boldsymbol{u}^r_{j}$ from
	
	\begin{eqnarray}\label{betas}
	\nonumber \mbox{MVN} \left[ \left[\sum_{i} \boldsymbol{\Omega}^{-1}_{e} + \boldsymbol{\Omega}^{-1}_{u} \right]^{-1} \sum_{i} \boldsymbol{\Omega}^{-1}_{e}(\boldsymbol{Y}_{ij}-\boldsymbol{\beta X}_{ij})^T, \left[\sum_{i} \boldsymbol{\Omega}^{-1}_{e} + \boldsymbol{\Omega}^{-1}_{u} \right]^{-1} \right]
	\end{eqnarray}
	\hspace{10mm} Level-1 residuals can be easily obtained by subtraction, $\boldsymbol{e}^r_{ij}=\boldsymbol{Y}_{ij}-\boldsymbol{\Lambda}\boldsymbol{\beta}-\boldsymbol{u}_{j}$   \\
	
	\textbf{Step 4}. Update the elements of $\boldsymbol{\Omega}^{r-1}_{e}$ and $\boldsymbol{\Omega}^{r-1}_{u}$, in that order, and conditional on $\boldsymbol{Y}^r, \boldsymbol{\beta}^r, \boldsymbol{u}^r$, to obtain $\boldsymbol{\Omega}^{r}_{e}$ and $\boldsymbol{\Omega}^{r}_{u}$ \cite{browne2006}. 
	
	
	\section*{Web Appendix B: Iterative Algorithm for Multiple Imputation using fully conditional specification}
	
	In this section we describe the steps of the Gibbs sampler for imputing missing data using fully conditional specification. The MI approach entails three main stages. First, the imputation model is fitted to the observed data. Second, we generate random draws of the unknown parameters given the values predicted in the first stage. Third, we replace (impute) the missing values of the outcomes using the values drawn in stage 2 and the observed data.
	More specifically and similarly to model (3) in the manuscript, let the imputation models for the continuous and binary outcomes be described as
	
	 \begin{eqnarray}\label{fcs}
     Y_{1,ij}|Y_{2,ij},\bold{W}_{1,ij},u_{1,j} &\sim& \mbox{N}(\boldsymbol{\gamma}_{1}\bold{W}_{1,ij}+\alpha_{1}Y_{2,ij}+u_{1,j}, \hspace{.1cm} \sigma^2_{1}) \\
	 \nonumber Y_{2,ij}|Y_{1,ij},\bold{W}_{2,ij},u_{2,j} &\sim& \mbox{Ber} \left\lbrace\frac{exp(\boldsymbol{\gamma}_{2}\bold{W}_{2,ij}+\alpha_{2}Y_{1,ij}+u_{2,j})} {1+exp(\boldsymbol{\gamma}_{2}\bold{W}_{2,ij}+\alpha_{2}Y_{1,ij}+u_{2,j})} \right \rbrace 
	 \end{eqnarray}
	 
	 where $\bold{W}_{k,ij}$ is the set of covariates predicting missingness and $u_{k} \sim N(0, \tau_{k})$, for $k=1,2$. The unknown parameters ($\theta$) for the imputation of the continuous and binary outcomes are  $\boldsymbol{\theta}_{1}=\{\boldsymbol{\gamma}_{1},\alpha_{1},\tau_{1}, \sigma^2_{1}\}$ and $\boldsymbol{\theta}_{2}=\{\boldsymbol{\gamma}_{2},\alpha_{2},\tau_{2}\}$, respectively.
	 
	The aim is to impute the missing values in each outcome $(Y^{mis}_{1,ij}, Y^{mis}_{2,ij})$ from the posterior distribution under model \eqref{fcs} which can be written as
	
	\begin{equation}\label{eq:posterior}
	\nonumber P(Y^{mis}_{k,ij}|\bold{W}_{k,ij},Y_{-k,ij},Y^{obs}_{k,ij})=\int_{\theta_{k}} P(Y^{mis}_{k,ij}|\bold{W}_{k,ij},Y_{-k,ij},Y^{obs}_{k,ij},\boldsymbol{\theta}_{k}) P(\boldsymbol{\theta}_{k}|\bold{W}_{k,ij},Y_{-k,ij},Y^{obs}_{k,ij})d\boldsymbol{\theta}_{k}\;
	\end{equation}
	
	where $Y_{-k,ij}$ indicates the outcome other than $k$, with $k=1,2$. \\ 
	Given the initial values and standard priors \cite{carpenter2013}, the $r$th iteration of the imputation procedure involves drawing successively from \\
	
	\textbf{Step 1}.
	
	\hspace{10mm} a) Sample $\boldsymbol{\theta}^{(r)}_{1}$ from $p(\boldsymbol{\theta}_{1}|Y^{obs}_{1,ij},Y^{(r-1)}_{2,ij}, \bold{W}_{1,ij})$
	
	\hspace{10mm} c) Sample $Y^{mis^{(r)}}_{1,ij}$ from $p(Y^{mis}_{1,ij}|Y^{obs}_{1,ij},Y^{(r-1)}_{2,ij},\bold{W}_{1,ij},\theta^{(r)}_{1})$ \\
	
	\textbf{Step 2}.
	
	\hspace{10mm} a) Sample $\boldsymbol{\theta}^{(r)}_{1}$ from $p(\boldsymbol{\theta}_{2}|Y^{obs}_{2,ij},Y^{(r-1)}_{1,ij}, \bold{W}_{2,ij})$
	
	\hspace{10mm} c) Sample $Y^{mis^{(r)}}_{2,ij}$ from $p(Y^{mis}_{2,ij}|Y^{obs}_{2,ij},Y^{(r-1)}_{1,ij},\bold{W}_{2,ij},\theta^{(r)}_{2})$ \\

	
	\textbf{Step 3}.
	Typically after 10 to 20 iterations (sufficient to reach convergence), $Y^{mis}_{1,ij}$ and $Y^{mis}_{2,ij}$ are then imputed from the posterior distribution $p(Y^{mis}_{1,ij}|Y^{*}_{2,ij},\bold{W}_{1,ij},\boldsymbol{\theta}^{*}_1)$ and $p(Y^{mis}_{2,ij}|Y^{*}_{1,ij},\bold{W}_{2,ij},\boldsymbol{\theta}^{*}_2)$, respectively. $Y^{*}_{1,ij}$, $Y^{*}_{2,ij}$, $\boldsymbol{\theta}^{*}_1$ and $\boldsymbol{\theta}^{*}_2$ are the values drawn from the last iteration of the Gibbs sampler. \\
	
	% \emph{\bf \color{blue} What do the asterisks mean?}
	
	\vspace{5cm}
	\section*{Web Appendix C: Code for implementing the joint Bayesian model (1) for two outcomes, one continuous and one binary.}
	
	\begin{verbatim}
	model{
	
	for (i in 1:N){     # N - No. of individuals
	
	y1[i] ~ dnorm(mu1[i], tau.y1)    		# Continuous response 
	
	mu1[i] <- beta[1,1] + u[cluster[i],1] +
	beta[2,1]*treat[i] + beta[3,1]*x1[i] + beta[4,1]*x2[i]
	
	y2[i] ~ dinterval(z[i],0)				# Discrete response
	
	z[i] ~ dnorm(mu2[i],sigma.y2)
	
	mu2[i] <- beta[1,2] + u[cluster[i],2] +
	beta[2,2]*treat[i] + beta[3,2]*x3[i] + beta[4,2]*x4[i] 
	+ alpha*(y1[i]-mu1[i])
	}
	
	# Study-level random effects
	
	for (j in 1:J){	# J - No. of studies
	
	u[j, 1:2] ~ dmnorm(zero, tau.u[1:2,1:2])
	
	}
	
	### PRIORS ###
	
	# Level-2 covariance matrix 
	sigma.u1 ~ dnorm(0, 0.001)T(0,)
	sigma.u2 ~ dnorm(0, 0.001)T(0,)
	rho.u    ~ dunif(-1, 1)  
	
	# Level-1 covariance matrix
	sigma.y1 ~ dnorm(0, 0.001)T(0,)
	sigma.y2 <-1    	   	#var(y2) is fixed to 1
	rho      ~ dunif(0, 1)
	
	# Betas
	beta[1:4,1] ~ dmnorm(b0, B0[1:4,1:4]) 
	beta[1:4,2] ~ dmnorm(b0, B0[1:4,1:4]) 
	
	### NODE TRANSFORMATIONS ###
	
	# Level-2 nodes
	sigma2.u1<-sigma.u1*sigma.u1
	sigma2.u2<-sigma.u2*sigma.u2
	cov      <-sigma.u1*sigma.u2*rho.u
	
	sigma2.u[1,1]<-sigma2.u1
	sigma2.u[2,2]<-sigma2.u2
	sigma2.u[2,1]<-cov
	sigma2.u[1,2]<-cov
	
	tau.u[1:2,1:2]<-inverse(sigma2.u[,])
	
	# Level-1 nodes
	sigma2.y1<-sigma.y1*sigma.y1
	tau.y1   <-1/sigma2.y1
	alpha    <-rho*(sigma.y1/sigma.y2)
	
	}
	
	\end{verbatim}

	\section*{Web Appendix D: Alternative data generating process.}

Here we describe an alternative simulation design which generates the outcomes in two stages: 1) simulates study-level means, and 2) generates a distribution of individual-level outcomes for each study centred at those study-level means. At each stage, the continuous outcome is simulated first, and then the binary outcome is generated conditional on the continuous response as described in the model \eqref{study_means} below. By doing so, this approach is more in line with the fully-conditional specification. \\

Study-level means: 
	 \begin{eqnarray}\label{study_means}
	 \nonumber	\phi_{j}^1 &\sim& \mbox{N}(\mu^1, \hspace{.1cm} \tau_{1}^2)  \\
	 \phi_{j}^2 &\sim& \mbox{N}(\mu^2 + \theta(\phi_{j}^1-\mu^1),\hspace{.1cm} \tau_{2}^2) 
	 \end{eqnarray}

Individual-level outcomes:
	\begin{eqnarray}\label{patient_data}
     \nonumber Y_{ij}^1, &\sim& \mbox{N}(\phi_{j}^1+\beta_{1}^1t_{ij}+\beta_{2}^1X_{ij}, \hspace{.1cm} \sigma^2_{1}) \\
     \nonumber Y_{ij}^2, &\sim& \mbox{N}(\phi_{j}^2+\beta_{1}^2t_{ij}+\beta_{2}^2X_{ij} + \gamma(  \nonumber Y_{ij}^1-\phi_{j}^1), \hspace{.1cm} \sigma^2_{2}) 
	\end{eqnarray} \\ 
	
	
Study-level means ($\phi_{j}^1$ and $\phi_{j}^2$) are first simulated for each study $j$, and assumed to follow a Normal distribution centred at ($\mu^1$, $\mu^2$) and corresponding study-level variances ($\tau_{1}^1$, $\tau_{2}^2$). Model \eqref{study_means} allows the outcomes $Y_{ij}^1$ and $ Y_{ij}^2$ to be correlated at the study level through the parameter $\theta$, where $\theta=\psi(\tau_2/\tau_1)$. Outcomes for the $i$th individual are then simulated from Normal distributions centred at the previously generated study-level means ($\phi_{j}^1$ and $\phi_{j}^2$), and the corresponding individual-level variances ($\sigma_1^2, \sigma_2^2$). These outcomes are also allowed to be correlated at the individual level through the term $\gamma$, where $\gamma=\rho(\sigma_2/\sigma_1)$. Study-level and patient-level variances of the binary outcome ($\tau_2^2$ and $\sigma_2^2$) are adjusted by $(1-\psi^2)$ and $(1-\rho^2)$, respectively. The proportion of the total variance at the study level is defined as $ICC=\tau^2/(\sigma^2+\tau^2)$.
After simulating Normal distributed $Y_{ij}^1$ and $ Y_{ij}^2$, the latter is dichotomized into a binary outcome such that the $Pr(Y_{ij}^2=1)\simeq0.2$ similarly to the data generating process described in section 4.1.

Results using this simulation design are reported in Web Tables 3 and 4.
	
	\bibliography{refs}
	\bibliographystyle{myieeetr} 
	
\section*{Web Table 1}
\begin{table}[H]
	\centering
	\caption{
		Percent bias, rMSE, and CI coverage for the estimated treatment effect on continuous ($\beta_{1,1}$) and binary $(\beta_{2,1})$ outcomes across scenarios with five studies, and probability of observing one outcome depends on both the covariates and the other outcome (sporadically missing data). Study-level correlation is fixed across these scenarios $\phi=0.1$.}
	\label{res}
	
	{
		\begin{tabular}{lllccccc}\hline
			&              & & \multicolumn{2}{c}{Bias (\%)} & \multicolumn{2}{c}{rMSE} & Joint CI \\ \cline{4-7}
			Correlation (rho) & $\%$ Missing & Method  & $\beta_{1,1}$   & $\beta_{2,1}$  & $\beta_{1,1}$ & $\beta_{2,1}$  &  Coverage\\ \hline
			Low (0.2) & 20  & Full data     & 0.2 &  1.7   & 0.041 & 0.076 & 0.956 \\
			&       & Complete-cases        & 8.9 &  61.2  & 0.101 & 0.115 & 0.661 \\
			&       & Fully conditional 1 & 0.5 &  24.3  & 0.045 & 0.092 & 0.919 \\
			&       & Fully conditional 2 & 0.1 &  6.0   & 0.044 & 0.092 & 0.945 \\
			&       & Joint model        & 0.2 &  3.6   & 0.037 & 0.091 & 0.944 \\[10pt]
			
			& 50    & Full data 			& 0.2 &  1.7   & 0.041 & 0.076 & 0.956 \\
			&       & Complete-cases        & 10.2&  150.6 & 0.137 & 0.171 & 0.650 \\
			&       & Fully conditional 1 & 1.1 &  121.8 & 0.054 & 0.114 & 0.904 \\
			&       & Fully conditional 2 & 0.2 &  43.9  & 0.053 & 0.109 & 0.931 \\
			&       & Joint model        & 0.1 &  8.4   & 0.039 & 0.082 & 0.954 \\[10pt]
			
			High (0.7)  & 20 & Full data    & 0.2 &  2.1   & 0.040 & 0.075 & 0.958 \\
			&       & Complete-cases        & 9.3 &  105.9 & 0.103 & 0.143 & 0.642 \\
			&       & Fully conditional 1 & 1.2 &  70.4  & 0.044 & 0.115 & 0.869 \\
			&       & Fully conditional 2 & 0.2 &  11.3  & 0.042 & 0.084 & 0.934 \\
			&       & Joint model        & 0.2 &  3.7   & 0.036 & 0.076 & 0.955 \\[10pt]
			
			& 50    & Full data  			& 0.2 &  2.1   & 0.040 & 0.075 & 0.958 \\
			&       & Complete-cases        & 11.4&  153.8 & 0.141 & 0.206 & 0.635 \\
			&       & Fully conditional 1 & 1.9 &  121.0 & 0.054 & 0.159 & 0.812 \\
			&       & Fully conditional 2 & 1.2 &  24.7  & 0.050 & 0.102 & 0.913 \\
			&       & Joint model        & 0.7 &  6.1   & 0.036 & 0.081 & 0.954 \\ \hline
			
		\end{tabular}
		
	}
\end{table} 

	
\section*{Web Table 2}
\begin{table}[H]
			\centering
			\caption{
				Percent bias, rMSE, and CI coverage for the estimated treatment effect on continuous ($\beta_{1,1}$) and binary $(\beta_{2,1})$ outcomes across scenarios with five studies and Y1 is sporadically missing (MAR conditional on both covariates and the other outcome, and $\phi=0.1$) and Y2 is systematically missing (MCAR).}
			\label{res}
			
			{
				\begin{tabular}{lllccccc}\hline
					&              & & \multicolumn{2}{c}{Bias (\%)} & \multicolumn{2}{c}{rMSE} & Joint CI \\ \cline{4-7}
					Correlation (rho) & $\%$ Missing & Method  & $\beta_{1,1}$   & $\beta_{2,1}$  & $\beta_{1,1}$ & $\beta_{2,1}$  &  Coverage\\ \hline
					Low (0.2) & 20  & Full data     & 0.0 &  1.1   & 0.040 & 0.075 & 0.958 \\
					&       & Complete-cases        & 9.4 &  106.3 & 0.109 & 0.151 & 0.700 \\
					&       & Fully conditional 1 & 0.2 &  77.2  & 0.044 & 0.122 & 0.876 \\
					&       & Fully conditional 2 & 0.2 &  8.3   & 0.043 & 0.087 & 0.953 \\
					&       & Joint model        & 0.1 &  4.9   & 0.036 & 0.076 & 0.960 \\[10pt]
					
					& 50    & Full data 			& 0.0 &  1.1   & 0.040 & 0.075 & 0.958 \\
					&       & Complete-cases        & 12.5&  150.6 & 0.158 & 0.243 & 0.647 \\
					&       & Fully conditional 1 & 0.3 &  122.3 & 0.053 & 0.186 & 0.824 \\
					&       & Fully conditional 2 & 0.1 &  44.1  & 0.050 & 0.141 & 0.912 \\
					&       & Joint model        & 0.1 &  8.4   & 0.037 & 0.083 & 0.957 \\[10pt]
					
					High (0.7)  & 20 & Full data    & 0.1 &  1.9   & 0.040 & 0.075 & 0.958 \\
					&       & Complete-cases        & 9.9 &  104.8 & 0.148 & 0.151 & 0.728 \\
					&       & Fully conditional 1 & 0.8 &  79.5  & 0.045 & 0.124 & 0.885 \\
					&       & Fully conditional 2 & 0.2 &  9.4   & 0.042 & 0.088 & 0.940 \\
					&       & Joint model        & 0.1 &  2.7   & 0.035 & 0.075 & 0.956 \\[10pt]
					
					& 50    & Full data  			& 0.1 &  1.9   & 0.040 & 0.075 & 0.958 \\
					&       & Complete-cases        & 13.1& 137.6  & 0.233 & 0.962 & 0.683 \\
					&       & Fully conditional 1 & 0.9 &  117.2 & 0.045 & 0.233 & 0.869 \\
					&       & Fully conditional 2 & 0.6 &  40.6  & 0.043 & 0.097 & 0.915 \\
					&       & Joint model        & 0.2 &  5.0   & 0.036 & 0.080 & 0.960 \\ \hline
					
				\end{tabular}
				
			}
		\end{table}
	
	 
	\section*{Web Table 3}
	\begin{table}[H]
		\centering
		\caption{
			Percent bias, rMSE, and CI coverage for the estimated treatment effect across scenarios reported in Web Table 1, but using an alternative simulation design (Web appendix D).}
		\label{res}
		
		{
			\begin{tabular}{lllccccc}\hline
				&              & & \multicolumn{2}{c}{Bias (\%)} & \multicolumn{2}{c}{rMSE} & Joint CI \\ \cline{4-7}
				Correlation (rho) & $\%$ Missing & Method  & $\beta_{1,1}$   & $\beta_{2,1}$  & $\beta_{1,1}$ & $\beta_{2,1}$  &  Coverage\\ \hline
				Low (0.2) & 20  & Full data     & 0.1 &  1.2   & 0.040 & 0.075 & 0.953 \\
				&       & Complete-cases        & 8.4 &  46.3  & 0.100 & 0.109 & 0.714 \\
				&       & Fully conditional 1 & 0.9 &  16.0  & 0.046 & 0.092 & 0.921 \\
				&       & Fully conditional 2 & 0.5 &  6.9   & 0.045 & 0.089 & 0.940 \\
				&       & Joint model        & 0.4 &  3.1   & 0.040 & 0.085 & 0.947 \\[10pt]
				
				& 50    & Full data 			& 0.1 &  1.2   & 0.040 & 0.075 & 0.953 \\
				&       & Complete-cases        & 9.5 &  65.4  & 0.122 & 0.157 & 0.667 \\
				&       & Fully conditional 1 & 1.7 &  30.3  & 0.054 & 0.106 & 0.894 \\
				&       & Fully conditional 2 & 0.5 &  8.0   & 0.051 & 0.094 & 0.935 \\
				&       & Joint model        & 0.5 &  4.9   & 0.040 & 0.082 & 0.950 \\[10pt]
				
				High (0.7)  & 20 & Full data    & 0.2 &  1.9   & 0.042 & 0.076 & 0.954 \\
				&       & Complete-cases        & 10.3 & 78.7  & 0.101 & 0.113 & 0.659 \\
				&       & Fully conditional 1 & 2.1 &  42.8  & 0.050 & 0.097 & 0.873 \\
				&       & Fully conditional 2 & 0.8 &  10.6  & 0.045 & 0.084 & 0.931 \\
				&       & Joint model        & 0.4 &  3.9   & 0.041 & 0.077 & 0.948 \\[10pt]
				
				& 50    & Full data  			& 0.2 &  1.9   & 0.042 & 0.076 & 0.954 \\
				&       & Complete-cases        & 12.9&  99.1  & 0.138 & 0.198 & 0.625 \\
				&       & Fully conditional 1 & 2.8 &  66.2  & 0.055 & 0.124 & 0.840 \\
				&       & Fully conditional 2 & 1.0 &  12.7  & 0.050 & 0.097 & 0.921 \\
				&       & Joint model        & 0.6 &  5.5   & 0.041 & 0.084 & 0.943 \\ \hline
				
			\end{tabular}
			
		}
	\end{table}
	
	\section*{Web Table 4}
	\begin{table}[H]
		\centering
		\caption{
			Percent bias, rMSE, and CI coverage for the estimated treatment effect across scenarios reported in Web Table 2, but using an alternative simulation design (Web appendix D).}
		\label{res}
		
		{
			\begin{tabular}{lllccccc}\hline
				&              & & \multicolumn{2}{c}{Bias (\%)} & \multicolumn{2}{c}{rMSE} & Joint CI \\ \cline{4-7}
				Correlation (rho) & $\%$ Missing & Method  & $\beta_{1,1}$   & $\beta_{2,1}$  & $\beta_{1,1}$ & $\beta_{2,1}$  &  Coverage\\ \hline
				Low (0.2) & 20  & Full data     & 0.1 &  1.4   & 0.040 & 0.075 & 0.953 \\
				&       & Complete-cases        & 9.0 &  76.0  & 0.101 & 0.132 & 0.755 \\
				&       & Fully conditional 1 & 1.7 &  52.1  & 0.047 & 0.118 & 0.882 \\
				&       & Fully conditional 2 & 0.4 &  6.8   & 0.045 & 0.093 & 0.948 \\
				&       & Joint model        & 0.3 &  5.7   & 0.040 & 0.081 & 0.956 \\[10pt]
				
				& 50    & Full data 			& 0.1 &  1.4   & 0.040 & 0.075 & 0.953 \\
				&       & Complete-cases        & 12.1&  90.2  & 0.119 & 0.197 & 0.698 \\
				&       & Fully conditional 1 & 1.1 &  65.8  & 0.056 & 0.145 & 0.854 \\
				&       & Fully conditional 2 & 0.6 &  23.3  & 0.051 & 0.119 & 0.936 \\
				&       & Joint model        & 0.4 &  7.0   & 0.043 & 0.087 & 0.943 \\[10pt]
				
				High (0.7)  & 20 & Full data    & 0.2 &  2.3   & 0.042 & 0.076 & 0.954 \\
				&       & Complete-cases        & 10.9& 99.8   & 0.127 & 0.134 & 0.781 \\
				&       & Fully conditional 1 & 1.5 &  61.4  & 0.048 & 0.112 & 0.861 \\
				&       & Fully conditional 2 & 0.7 &  14.1  & 0.046 & 0.095 & 0.942 \\
				&       & Joint model        & 0.3 &  6.3   & 0.042 & 0.079 & 0.947 \\[10pt]
				
				& 50    & Full data  			& 0.2 &  2.1   & 0.042 & 0.076 & 0.954 \\
				&       & Complete-cases        & 16.4&  111.5 & 0.202 & 0.393 & 0.667 \\
				&       & Fully conditional 1 & 2.1 &  90.9  & 0.047 & 0.104 & 0.824 \\
				&       & Fully conditional 2 & 0.9 &  15.7  & 0.045 & 0.097 & 0.919 \\
				&       & Joint model        & 0.5 &  7.6   & 0.041 & 0.082 & 0.939 \\ \hline
				
			\end{tabular}
			
		}
	\end{table}
	
	
	\section*{Web Figure 1}
		
	\begin{figure}[H]
		\centering
		\includegraphics[width = 4in, angle=-90]{coverage_app}
		\caption{Joint CI coverage of treatment effects on both outcomes when the probability of observing one outcome depends on both the covariates and the other outcome (sporadically missing data), for higher levels of study-level correlation: $\phi=0.3$. The lines are used to improve visualisation but do not reflect an increase of a single parameter in the X-axis. FCS: fully conditional specification; CCA: complete-case analysis.}
		\label{fig_cov}
	\end{figure}
		
		
	\section*{Web Figure 2}
	\begin{figure}[H]
		\centering
		\includegraphics[width = 3.2in, angle=-90]{rmse}
		\caption{Root mean square error from estimating treatment effects on both continuous and binary outcomes according to method, for scenarios where the probability of observing one outcome depends on both the observed covariates and the other outcome (sporadically missing outcomes). Study-level correlation is fixed across these scenarios: $\phi=0.1$. The lines are used to improve visualisation but do not reflect an increase of a single parameter in the X-axis. FCS: fully conditional specification; CCA: complete-case analysis.}
		\label{fig_rmse}
	\end{figure}
	
	\section*{Web Figure 3}
	\begin{figure}[H]
		\centering
		\includegraphics[width = 3.2in, angle=-90]{crt12mo}
		\caption{Subgroup treatment effects by gender on each outcome according to complete-cases, fully conditional specification and joint model for addressing the missing data. Filled (clear) marker indicates treatment by gender interaction is (not) statistically significant at 5\% level, based on individual confidence intervals for each parameter.}
		\label{fig_crt1}
	\end{figure}

\end{document}
